# Supplementary material for: Biostimulants as an Alternative to Improve the Wine Quality from Vitis vinifera (cv. Tempranillo) in La Rioja
Source: Plants (Basel). 2022 Jun 16;11(12):1594. doi: 10.3390/plants11121594 (PMC9229063; doi:10.3390/plants11121594)
Supplement: Supplementary file 1 [file plants-11-01594-s001.zip]

Archive with 1 entries (1 files):
- plants-1728186-supplementary.pdf
